# Supplementary material for: Evidence of introduced honeybees (Apis mellifera) as pollen wasters in orchid pollination
Source: Sci Rep. 2024 Jun 18;14:14076. doi: 10.1038/s41598-024-64218-x (PMC11189403; doi:10.1038/s41598-024-64218-x)
Supplement: Supplementary file 1 — Supplementary Information 1. [file 41598_2024_64218_MOESM1_ESM.xlsx]

## Sheet: Diuris brumalis
Population number	Year	Coordinates	Male Fitness	Female Fitness	PE	Native bees	Apis
1	2016	32°01'45.6'' °S, 116°06'01.3'' °E	0.277778	0.0833333	0.3	1	1
2	2016	32°01'41.9'' °S, 116°05'41.7'' °E	0.226415	0.00943396	0.0416667	1	1
3	2016	32°01'43.8'' °S, 116°05'12.1'' °E	0.137681	0.0652174	0.473684	1	1
4	2016	32°01'43.2'' °S, 116°04'51.9''° E	0.0373134	0.011194	0.3	1	1
5	2016	32°01'39.8'' °S, 116°04'45.3'' °E	0.0707071	0.0707071	1	1	1
6	2016	32°01'34.0'' °S, 116°04'34.3'' °E	0.238095	0.047619	0.2	1	1
7	2016	32°01'39.1'' °S, 116°04'42.8'' °E	0.1	0.1	1	1	1
8	2016	32°00'33.3'' °S, 116°04'47.0'' °E	0.0540541	0.0135135	0.25	0	1
9	2016	32°00'48.8'' °S, 116°03'01.0'' °E	0.056338	0	0	0	1
10	2016	32°01'03.0'' °S, 116°03'26.6'' °E	0.0547945	0	0	0	1
1	2017	32°01'45.6'' °S, 116°06'01.3'' °E	0.209877	0.0246914	0.117647	1	1
2	2017	32°01'41.9'' °S, 116°05'41.7'' °E	0.0843373	0.0120482	0.142857	1	1
3	2017	32°01'43.8'' °S, 116°05'12.1'' °E	0	0	0	1	1
4	2017	32°01'43.2'' °S, 116°04'51.9''° E	0.19	0	0	1	1
5	2017	32°01'39.8'' °S, 116°04'45.3'' °E	0.165854	0.0341463	0.205882	1	1
6	2017	32°01'34.0'' °S, 116°04'34.3'' °E	0.1875	0.0208333	0.111111	1	1
7	2017	32°01'39.1'' °S, 116°04'42.8'' °E	0.266667	0.0133333	0.05	1	1
8	2017	32°01'39.6'' °S, 116°06'11.8'' °E	0.225989	0.0112994	0.05	1	1
9	2017	32°00'56.1'' °S, 116°03'36.3'' °E	0.047619	0	0	0	1
10	2017	32°00'33.3'' °S, 116°04'47.0'' °E	0.0909091	0	0	0	1
11	2017	32°00'48.6'' °S, 116°03'15.0'' °E	0.216216	0.027027	0.125	0	1
12	2017	32°00'38.4'' °S, 116°03'24.8'' °E	0.11236	0	0	0	1
13	2017	32°00'48.8'' °S, 116°03'01.0'' °E	0.5	0	0	0	1
14	2017	32°01'03.0'' °S, 116°03'26.6'' °E	0.09375	0	0	0	1

## Sheet: Diuris magnifica
Population number	Coordinates	Male fitness (proxy)	Female fitness (proxy)	PE	Native bees	Apis	Beetle (Neophyllotocus sp.)	Remnant size (ha)
1	31°50'06.8'' °S, 115°51'83.4'' °E	0.111888	0.00699301	0.0625	12	15	1	136.48
2	31°50'12.6'' °S, 115°51'94.2'' °E	0.09375	0.03125	0.333333	12	15	1	136.48
3	31°52'07.9'' °S, 115°45'63.2'' °E	0.0748299	0.0272109	0.363636	0	11	2	19.69
4	31°52'20.1'' °S, 115°45'64.7''° E	0.119048	0.0238095	0.2	0	11	2	19.69
5	31°57'37.0'' °S, 115°48'00.8'' °E	0.157895	0.0350877	0.222222	0	7	5	28.94
6	31°57'40.5'' °S, 115°48'01.2'' °E	0.0537634	0.0215054	0.4	0	7	5	28.94
7	32°01'52.6'' °S, 115°49'44.9'' °E	0.0588235	0	0	4	7	2	36.47
8	32°01'43.5'' °S, 115°49'50.3'' °E	0.0416667	0.025641	0.615385	4	7	2	36.47
9	31°57'33.4"S 115°50'01.9"E	0.197183	0.0422535	0.214286	23	12	3	325.09
10	31°57'38.2'' °S, 115°50'13.2'' °E	0.102041	0.0816327	0.8	8	9	3	325.09
11	31°57'50.06' °S, 115°49'82.8'' °E	0.0698413	0	0	1	8	5	1.5
12	31°48'35.7"S 115°47'45.1"E -31.809907, 115.795850	0.0487805	0	0	0	9	4	15.3
13	31°57'25.90' °S, 115°49'89.9'' °E	0.040201	0.0150754	0.375	3	9	10	5.05
14	31°50'26.2"S 115°48'50.6"E	0.0735294	0.0441176	0.6	16	10	1	60
15	31°50'38.9"S 115°48'57.9"E	0.163265	0.0816327	0.5	18	12	2	60
